# Supplementary material for: Local anaesthesia vs. general anaesthesia for percutaneous microwave ablation in hepatocellular carcinoma: efficacy, safety, and cost analysis
Source: Front Oncol. 2023 Sep 12;13:1186133. doi: 10.3389/fonc.2023.1186133 (PMC10523566; doi:10.3389/fonc.2023.1186133)
Supplement: Supplementary file 1 — Baseline patients’ characteristics before propensity score matching (PSM). [file Table_1.xlsx]

## Sheet: PatientsBeforePSM
ID	anaesthesia (1,LA; 0,GA)	gender (1,male; 2,female)	age	age (1,≤59; 2,>59 )	tumornumber(1,single; 2,multiple)	tumorsize (1,≤3cm; 2,>3cm)	tumor location	perivascular (1,Y;2,N)	subcapsular(1,Y;2,N)	childscore(1,A;2,B)	hepatitis(0,none;1,HBV;2,HCV;3,alcohol;4,others)	cirrhosis(1,Y;2,N)	AFP(1≤400;2＞400)	procedureTime (mins)	hospitalizationCosts (￥)	hospitalStays （Days）	Number of healthcare participants	postablationpain (1,mild;2moderate;3,severe)	feverwithin38 (1,Y; 0,N)	feverbeyond38 (1,Y; 0,N)	Nauseaorvomiting (1,Y; 0,N)	MildLiverDysfunction (1,Y; 0,N)	Hemolyticuremic (1,Y; 0,N)	Pleuraleffusion (1,Y; 0,N)	Liverabscess (1,Y; 0,N)	perihepaticfluid (1,Y; 0,N)	liverhemorrhage (1,Y; 0,N)	event (1,Death;2,censored)	OS (Months)
1	1	2	65	2	1	1	S2	2	1	1	2	1	1	70.9	39.3	6	2	1	1	0	0	0	0	1	0	0	0	2	13.8
2	1	1	68	2	1	1	S5	2	1	1	0	1	1	68.2	39.7	5	4	1	0	0	0	0	0	0	0	0	0	2	19.1
3	0	1	69	2	2	1	S7	1	2	1	0	1	1	74.9	39.7	4	5	2	0	1	1	1	0	0	0	0	0	2	12.8
4	1	1	55	1	1	2	S3	1	1	1	1	1	1	78.2	38.1	5	3	1	0	0	0	0	0	0	0	0	1	2	18.7
5	0	1	51	1	2	1	S5/6	2	2	1	4	1	1	122.3	48.3	4	5	1	0	1	0	0	0	0	0	0	0	2	17.2
6	1	1	67	2	1	2	S7	1	2	1	4	1	1	109.6	39.7	4	2	1	0	1	0	0	0	0	0	0	0	2	22.5
7	1	1	75	2	1	1	S7	2	2	1	3	1	1	68.9	40.1	5	3	2	0	1	0	1	0	1	0	0	0	2	24.2
8	1	1	72	2	1	1	S6	1	2	1	3	1	1	97.1	40.1	4	2	1	0	1	0	0	0	0	0	0	0	2	62
9	1	1	72	2	1	1	S7	1	2	1	4	1	1	68.2	40.1	5	2	3	0	1	0	1	0	0	0	0	0	2	26.7
10	0	1	73	2	2	1	S8	1	1	1	4	1	1	78.2	39.2	6	5	3	0	1	0	0	1	0	0	0	0	2	10
11	1	2	54	1	1	1	S5	2	2	2	2	1	1	118.3	38.1	3	4	2	0	1	0	1	0	0	0	0	0	2	26.3
12	1	1	79	2	2	2	S5	1	2	1	3	1	1	76.2	40.5	4	2	3	0	1	0	1	0	0	0	0	0	2	25
13	1	1	72	2	1	1	S6	2	2	1	4	1	1	104.8	40.1	5	3	2	0	1	0	0	0	0	0	0	0	2	27.2
14	1	1	47	1	1	1	S5	2	2	1	2	1	1	67.5	36.7	3	2	3	0	1	0	0	1	0	0	0	0	2	8.6
15	1	2	81	2	1	1	S5/8	2	1	1	1	1	1	104.8	40.5	4	3	2	0	1	0	0	0	0	0	0	0	2	29
16	0	1	60	2	2	1	S3	2	2	2	4	1	1	130.8	48.3	5	5	1	0	1	0	0	0	0	0	0	0	2	28.2
17	1	2	70	2	1	1	S2	2	1	1	2	1	1	101	40.1	4	4	1	0	1	1	1	0	0	0	0	0	2	29.7
18	1	2	72	2	1	1	S6	2	1	1	2	1	1	106.7	40.1	8	3	2	0	0	0	0	0	0	0	1	0	2	11.6
19	1	2	70	2	1	1	S5	2	2	1	2	1	1	98.1	40.1	7	4	2	0	1	1	1	0	1	0	0	0	2	38.6
20	1	2	66	2	1	1	S2	1	1	1	4	1	1	98.1	39.7	3	2	2	0	1	0	0	0	0	0	0	0	2	31.3
21	1	1	69	2	1	1	S2	2	2	2	4	1	1	115.4	40.1	6	3	1	0	1	1	1	0	0	1	0	0	1	5.5
22	1	1	60	2	1	1	S4	2	2	2	3	1	1	74.9	38.9	5	3	1	0	0	0	0	1	0	0	0	0	2	27
23	0	1	60	2	1	1	S5	2	2	1	4	1	1	69.5	48.8	5	4	1	0	1	0	1	0	1	0	0	0	2	35
24	1	1	67	2	1	1	S8	2	2	1	2	1	1	87.6	39.7	5	3	2	0	1	0	1	0	0	0	0	0	2	15.2
25	1	2	70	2	1	1	S6	1	2	1	4	1	1	105.8	40.1	6	4	1	0	0	0	0	0	0	0	0	0	1	13
26	1	2	48	1	1	1	S2	1	2	1	2	1	1	117.3	37	3	4	2	0	1	0	1	0	0	0	0	0	1	53.4
27	0	1	59	1	1	1	S7	1	1	2	3	1	1	92.2	39.7	5	4	1	0	1	0	1	0	0	0	0	0	1	8.9
28	1	1	59	1	1	1	S2	1	2	1	4	1	1	100	38.5	3	2	1	0	1	0	1	0	0	0	0	0	2	51.1
29	1	2	63	2	1	1	S7	2	1	2	4	1	1	145.6	39.3	7	3	2	0	1	0	0	0	0	0	1	1	2	8
30	1	2	64	2	1	1	S6	2	2	1	2	1	1	119.2	39.3	5	3	1	0	1	1	1	0	0	0	0	0	2	12.1
31	1	1	83	2	1	1	S8	1	2	1	3	2	1	95.2	40.5	5	3	2	0	1	0	0	0	0	0	0	0	2	53.2
32	1	1	59	1	1	1	S8	2	2	2	2	1	1	100.5	38.5	4	2	1	0	1	0	0	0	0	0	0	0	2	58
33	1	1	59	1	1	1	S8	2	2	2	2	1	1	129	38.5	4	2	2	0	1	0	1	0	0	0	0	0	2	55.8
34	1	1	62	2	1	1	S6	2	1	1	3	1	1	109.6	38.9	4	3	2	0	1	0	1	0	0	0	0	0	2	56.5
35	1	1	74	2	1	1	S2/3	1	2	1	4	1	1	99	40.1	8	3	1	0	0	0	0	1	0	0	0	0	2	22.8
36	0	1	81	2	1	1	S2	2	2	1	2	1	1	93.2	47.8	5	4	3	0	1	1	1	0	0	0	0	0	1	15.9
37	1	1	62	2	1	1	S6	2	2	1	2	1	1	99	38.9	6	3	2	0	1	1	0	0	0	0	0	0	1	32.7
38	1	1	70	2	1	1	S7/8	2	2	1	1	1	1	118.3	40.1	5	4	3	0	1	0	0	0	0	0	0	0	2	31.7
39	0	1	70	2	1	1	S4/5	1	2	1	4	1	1	111.5	48.8	6	4	2	0	1	1	0	0	0	0	0	0	2	33.5
40	1	1	54	1	1	1	S2	1	2	1	2	1	1	104.8	38.1	6	4	2	0	1	0	1	0	0	0	1	0	2	16.4
41	1	1	54	1	1	1	S8	1	2	1	2	1	1	104.8	38.1	7	4	1	0	1	0	1	0	0	0	0	0	2	18.6
42	1	2	77	2	1	2	S3/4	2	1	1	1	2	1	92.3	40.1	8	2	2	0	1	0	1	0	0	0	0	0	2	23.2
43	1	1	66	2	1	1	S2	2	2	1	2	1	1	105.8	39.7	5	2	3	0	1	0	1	0	0	0	0	0	2	20.8
44	1	1	62	2	1	1	S5	2	2	1	3	1	1	152.9	38.9	7	3	2	0	1	0	1	0	0	1	0	0	2	10.3
45	1	1	72	2	1	1	S8	2	1	1	3	1	2	62.8	40.1	3	3	3	0	1	0	0	0	0	0	0	0	1	7.4
46	1	1	72	2	1	1	S4	2	2	1	4	1	1	95.2	40.1	3	3	1	1	0	0	0	0	0	0	0	0	2	71.4
47	1	1	74	2	1	1	S5	2	2	1	4	2	1	104.8	40.1	7	4	1	0	1	0	0	0	0	0	0	0	2	23.4
48	1	1	59	1	1	1	S6/7	2	2	1	4	1	1	111.5	38.9	6	3	2	0	1	0	1	0	0	0	0	0	1	50
49	0	2	69	2	2	1	S8	2	1	1	3	1	1	70.9	42	5	4	1	0	1	0	1	0	0	0	0	0	2	80.8
50	1	2	69	2	2	1	S3	2	1	1	3	1	1	140	40.1	5	3	1	0	0	0	0	0	0	0	0	0	2	78.6
51	1	2	59	1	1	1	S2	1	2	1	3	1	1	112.5	38.9	8	3	2	0	0	0	1	0	0	0	0	0	2	8.7
52	0	1	67	2	1	1	S2/3	2	1	1	4	1	1	113.5	40.1	5	4	1	1	0	0	0	0	0	0	0	0	2	19
53	1	1	76	2	1	1	S2	1	2	1	2	1	1	101.9	40.1	6	2	2	0	1	0	1	0	0	0	0	0	2	81.7
54	1	1	68	2	1	1	S5	2	1	1	3	1	1	128.8	39.7	4	3	1	0	1	1	0	0	0	0	0	0	2	25.2
55	0	1	39	1	2	1	S6	2	1	1	1	2	1	134.2	40.1	7	4	2	0	1	0	1	0	0	0	0	0	2	18.4
56	0	1	43	1	1	1	S8	2	2	1	1	2	1	169	41.5	5	6	1	0	1	0	1	0	0	0	0	0	2	52.4
57	1	1	47	1	1	2	S8	1	2	1	1	2	1	103.8	37	5	2	1	1	0	0	1	0	0	0	0	0	2	52.5
58	0	1	56	1	1	1	S6	1	1	1	1	2	2	133.8	48.8	5	6	1	1	0	0	1	0	0	0	0	0	2	35
59	0	1	70	2	2	2	S3	1	1	1	3	1	1	147.4	48.8	5	6	1	0	1	0	0	0	0	0	0	0	2	33.9
60	0	1	55	1	1	1	S6	2	1	2	3	1	1	148.7	39.7	6	6	1	1	0	0	0	0	0	0	0	0	2	12.9
61	1	1	35	1	2	2	S5/8	1	1	1	1	1	1	94.9	35.4	4	3	2	0	1	0	0	0	1	0	0	0	2	55.1
62	0	1	53	1	1	2	S7/8	1	1	2	1	1	1	121.5	39.2	8	6	2	0	0	1	0	0	0	1	0	0	1	10.4
63	1	1	62	2	1	2	S5/6	1	1	1	1	1	1	99	38.9	6	4	2	0	1	1	0	0	0	0	0	0	1	38.5
64	0	1	77	2	1	2	S7	1	1	1	1	1	1	135.6	48.3	5	5	2	0	1	0	0	0	0	0	0	0	2	24.6
65	1	1	55	1	1	1	S5	2	1	1	0	1	1	93.3	38.1	5	3	3	0	1	0	0	0	0	0	0	0	2	24.2
66	0	1	41	1	1	1	S8	1	2	1	1	1	1	154	41.5	8	5	1	0	0	0	1	0	0	0	0	0	2	61.6
67	0	2	71	2	1	2	S6	1	1	1	1	1	1	134.2	49.2	6	6	1	0	1	0	1	0	1	0	0	0	2	39.1
68	0	2	71	2	1	2	S7	1	1	2	2	1	2	155.3	39.7	4	6	2	0	1	0	0	0	0	0	0	0	2	15.6
69	0	1	48	1	2	2	S6	2	1	1	1	2	1	135.6	39.2	7	6	3	0	1	1	0	0	0	0	0	0	2	11.8
70	1	2	27	1	1	1	S5	2	2	1	1	1	1	105.8	35	5	3	2	0	1	0	0	0	0	0	0	0	2	15.5
71	0	1	31	1	2	2	S8	2	1	1	1	2	1	134.2	49.2	6	6	1	0	1	0	1	0	0	0	0	0	2	39.1
72	0	1	53	1	1	2	S2	1	1	1	1	2	2	111.9	49.2	6	5	1	0	0	0	0	0	0	0	0	0	2	39
73	1	1	70	2	2	1	S2	1	1	1	1	1	1	119.2	40.1	5	2	1	0	0	1	0	0	0	0	0	0	2	22
74	1	1	57	1	1	2	S4	1	1	1	1	1	1	94.2	38.5	5	4	3	0	1	1	0	0	0	0	1	0	2	14.5
75	1	1	53	1	1	1	S8	1	2	1	1	1	2	97.1	37.8	3	3	1	1	0	0	1	0	0	0	1	0	2	22.7
76	0	1	46	1	2	2	S6	1	1	1	1	2	1	157	40.1	6	4	1	1	0	0	1	0	0	0	1	0	2	18.9
77	0	1	67	2	2	1	S6/7	1	2	1	1	2	1	154	40.1	5	4	1	0	0	0	0	0	0	0	0	0	1	19.1
78	0	1	53	1	1	2	S7	1	1	1	1	2	1	126.3	49.2	6	5	1	1	0	0	1	0	0	0	0	0	2	37
79	0	1	59	1	2	1	S2	1	2	1	1	1	1	150	40.1	6	4	2	0	0	0	1	1	0	0	0	0	2	22.3
80	1	1	41	1	1	1	S8	1	1	1	1	1	2	93.3	36.7	4	3	1	0	0	1	0	0	0	0	0	0	2	17.2
81	0	1	68	2	1	2	S6	1	1	1	1	1	1	140.8	48.3	6	5	2	0	1	0	0	0	0	0	0	0	2	16.6
82	0	1	32	1	1	1	S6	2	1	1	1	2	1	138.2	48.8	6	6	1	0	1	0	0	0	0	0	0	0	2	26.7
83	1	1	56	1	1	2	S8	1	1	1	0	1	1	97.1	38.1	5	4	1	1	0	1	0	0	0	0	0	0	2	61.3
84	1	1	70	2	1	2	S7	1	1	1	1	1	1	103.8	40.1	5	2	1	0	1	0	0	0	0	0	0	0	1	46.2
85	0	1	64	2	1	2	S2	1	1	2	1	1	2	131.6	48.8	5	6	3	0	1	1	0	0	0	0	0	0	2	27.3
86	0	1	52	1	1	1	S4	1	2	1	2	1	1	151.8	42	6	6	1	0	0	0	1	0	1	0	0	0	2	70.6
87	1	1	70	2	1	1	S2	2	1	2	0	1	1	125	40.1	5	2	1	0	1	0	1	0	0	0	0	0	2	22.2
88	0	1	56	1	2	2	S5	2	1	1	1	1	1	150	48.3	5	5	3	0	1	1	0	0	0	0	0	0	2	18.1
89	0	1	46	1	2	1	S8	2	1	1	1	1	1	132.9	48.8	5	5	1	0	1	0	0	0	1	0	0	0	2	25.6
90	1	2	64	2	2	1	S4	2	1	1	1	1	2	86.9	39.3	4	2	1	1	0	1	0	0	0	0	0	0	2	55.8
91	0	1	52	1	2	1	S5	2	1	1	1	1	1	160.6	48.8	5	6	2	0	1	0	0	0	0	0	0	0	2	26.7
92	1	2	66	2	1	1	S7	1	1	1	1	1	2	91.6	39.7	5	2	2	0	1	0	0	0	0	0	0	0	2	14.8
93	0	1	42	1	2	1	S7	2	2	1	1	1	2	147.4	48.3	5	4	1	0	1	0	0	0	0	0	0	0	2	22.3
94	1	1	65	2	1	1	S4	1	2	1	1	2	1	94.2	39.3	4	2	2	0	1	0	0	0	0	0	1	0	2	29.9
95	1	1	53	1	1	1	S8	1	2	1	1	1	1	103.8	38.1	4	4	1	1	0	0	0	0	0	0	0	0	2	25.3
96	0	1	64	2	1	2	S8	2	1	2	1	1	1	125	42	5	7	1	0	1	0	1	0	0	0	0	1	2	66.7
97	0	1	57	1	1	2	S6/7	1	1	1	1	1	1	118.9	48.3	5	5	2	0	0	0	0	0	0	0	1	0	2	16.4
98	0	2	59	1	1	1	S2	2	2	1	1	2	1	136.9	49.2	5	5	1	0	1	0	0	0	0	0	0	0	2	38.9
99	1	2	65	2	2	1	S2	1	1	1	1	1	1	74.2	39.7	4	2	3	0	1	1	0	0	0	1	0	0	1	1.6
100	1	1	47	1	2	2	S7	1	1	1	1	1	1	70.2	37	5	2	1	0	1	0	1	0	0	0	0	0	2	46.5
101	1	1	57	1	2	1	S6	1	2	2	1	1	1	67.5	38.5	5	3	1	0	1	0	1	0	0	0	0	0	2	23.6
102	1	1	61	2	1	1	S6	2	1	2	1	1	2	104.8	38.9	4	3	3	0	1	0	0	0	1	0	0	0	2	17.2
103	0	1	66	2	1	1	S8	2	2	1	1	1	1	154	40.1	5	4	2	0	1	0	0	0	0	0	0	0	2	19.8
104	0	1	53	1	1	1	S6	1	1	1	1	1	1	151.3	48.3	4	5	2	0	1	0	0	0	0	0	0	0	2	17.8
105	1	2	61	2	1	2	S6/7	1	1	2	1	1	1	105.8	38.9	6	3	2	0	1	0	0	0	0	1	0	0	2	12.9
106	1	1	80	2	2	1	S7	2	1	1	1	1	1	129.1	40.5	4	3	1	1	0	0	0	0	0	0	0	0	2	39.6
107	1	2	54	1	1	1	S8	1	2	1	1	1	1	91.3	38.1	5	2	2	0	1	0	1	0	0	0	0	1	2	18.3
108	1	1	63	2	1	2	S6/7	1	1	1	0	1	1	95.2	39.3	6	4	1	0	1	0	0	0	0	0	0	0	2	44.2
109	0	1	64	2	1	1	S7	2	1	1	1	2	1	117.1	48.8	6	6	1	0	1	0	0	0	0	0	0	0	2	28.1
110	1	1	68	2	1	1	S2	2	2	1	0	2	1	105.8	40.1	4	3	2	0	1	0	0	0	0	0	0	0	1	29.7
111	0	1	55	1	2	2	S7	1	1	2	1	1	1	172.4	48.8	4	5	1	0	1	0	1	0	0	0	0	0	2	31.2
112	1	1	48	1	1	1	S6/7	1	1	1	1	1	1	108.6	37	5	2	2	0	1	0	0	0	0	0	0	0	2	53.3
113	0	1	54	1	1	1	S4	2	1	1	1	1	1	156.6	39.7	5	5	2	0	0	0	1	0	0	0	0	0	2	12.4
114	1	1	67	2	1	2	S8	1	1	2	1	1	1	111.5	39.7	5	3	1	0	1	1	0	0	1	0	0	0	1	2.2
115	1	1	43	1	1	2	S4	1	1	1	0	1	1	103.8	36.8	6	3	1	0	1	0	1	0	0	0	0	0	2	37
116	1	1	54	1	1	2	S8	1	2	1	0	2	1	101.9	38.1	4	3	1	0	0	0	1	0	0	0	0	0	2	40.7
117	0	1	70	2	1	2	S7	1	1	1	2	2	1	143.4	41.5	4	4	1	0	1	0	0	0	0	0	0	0	2	63.4
118	1	2	58	1	1	2	S8	1	2	2	0	1	1	108.6	38.5	5	3	2	0	1	0	0	0	0	0	0	0	1	12.1
119	0	1	28	1	1	1	S8	1	2	1	1	2	1	139.5	41.5	4	6	1	0	1	0	0	0	0	0	0	0	2	59.8
120	0	1	51	1	1	2	S7/8	2	1	1	1	2	1	123.7	39.2	4	5	2	0	1	0	1	0	0	0	1	0	2	10.1
121	1	1	56	1	1	1	S7	1	2	1	1	1	1	102.9	38.1	5	3	3	0	1	0	0	0	0	0	0	0	1	19.5
122	1	1	75	2	1	1	S6	2	1	1	0	1	1	95.2	40.1	6	3	2	0	1	0	0	0	0	0	0	0	2	16.6
123	1	1	56	1	1	2	S5	1	2	1	1	1	1	86.5	38.1	7	3	2	0	1	0	1	0	0	0	0	0	2	53.8
124	0	1	47	1	1	1	S5	2	1	1	0	2	1	138.2	48.3	3	5	1	0	1	0	0	0	0	0	0	0	2	23.5
125	1	1	65	2	1	2	S6	2	1	1	1	1	2	129.8	39.7	5	3	1	1	0	0	0	1	0	0	0	0	1	18.2
126	0	1	69	2	1	1	S7	1	2	1	1	2	2	100.5	49.2	4	7	2	0	1	1	1	0	0	0	0	0	2	41.9
127	0	2	52	1	1	1	S7	2	1	2	1	1	1	132.5	48.8	3	6	1	1	0	0	1	0	0	0	1	0	2	30.1
128	0	1	64	2	2	1	S4	2	2	1	1	2	1	139.5	41.5	4	7	1	0	1	0	0	0	0	0	0	0	2	56
129	1	1	67	2	1	1	S5	1	1	1	1	1	1	101	39.7	4	2	1	0	1	0	0	0	0	0	0	0	2	71.2
130	0	1	64	2	2	1	S5	1	1	2	1	1	1	186.9	49.2	4	6	1	0	0	0	0	0	0	0	0	0	2	35.9
131	1	1	46	1	1	1	S7	1	2	1	1	1	1	113.5	36.6	5	2	1	0	0	0	1	0	0	0	0	0	2	52.5
132	0	1	57	1	2	2	S5/8	1	1	1	1	2	1	171.1	39.2	3	6	3	0	1	1	1	0	0	0	0	0	1	8.5
133	1	1	56	1	1	1	S6	2	1	1	1	1	2	101	38.5	5	4	1	1	0	0	0	0	0	0	0	0	2	21
134	0	1	41	1	2	2	S4	1	2	2	1	1	1	180.3	48.3	5	5	1	0	0	0	0	0	0	0	1	0	2	22.5
135	0	1	52	1	2	2	S6	2	1	1	1	1	1	146.1	48.8	5	5	2	0	1	0	0	0	0	0	0	0	2	33
136	0	1	68	2	2	2	S7	1	1	1	1	1	1	138.2	41.5	7	4	1	0	0	0	1	0	0	0	0	0	2	51.4
137	0	1	63	2	2	1	S6	2	1	1	1	1	1	189.5	48.8	5	6	2	0	1	1	0	0	0	0	0	0	1	25.9
138	0	2	65	2	1	2	S7	1	1	1	0	2	1	132.9	39.7	6	6	2	0	1	0	0	1	0	0	0	0	2	12.9
139	1	1	50	1	1	1	S6	1	2	1	1	1	2	123.2	37.4	5	4	1	0	1	0	0	0	0	0	0	0	2	46.5
140	1	1	50	1	1	1	S8	1	2	1	1	1	1	112.5	37.4	4	4	1	0	0	0	0	0	0	0	0	0	2	35.9
141	1	1	58	1	1	2	S6	1	1	2	1	1	1	101.9	38.5	5	4	1	0	0	0	0	0	0	0	0	0	2	59.7
142	0	2	77	2	2	1	S4	2	1	1	1	1	1	136.9	41.5	4	6	2	0	1	1	0	0	0	0	0	0	2	58.7
143	1	1	62	2	1	2	S2/3	1	1	1	1	1	1	112.5	38.9	6	3	1	0	0	0	0	0	0	0	0	0	2	60.2
144	1	1	63	2	2	1	S6	2	1	2	1	1	1	64.9	39.3	4	3	3	0	1	0	0	0	0	0	0	0	2	15.6
145	0	1	61	2	2	1	S7	2	1	2	1	1	2	155.3	39.2	7	4	1	0	1	0	1	0	0	1	0	0	1	8.4
146	0	1	60	2	1	2	S7	2	1	1	1	1	1	105.3	48.3	5	4	2	0	1	1	0	0	0	0	0	0	2	16
147	1	1	45	1	1	1	S2	2	2	1	1	1	1	104.8	36.5	5	4	1	0	1	0	0	0	0	0	0	0	2	45.6
148	1	1	57	1	1	2	S6/7	1	1	1	1	1	1	96.2	38.5	4	3	2	0	1	0	1	0	0	0	0	0	2	54.7
149	0	1	47	1	2	1	S2	2	2	1	1	2	1	127.7	39.2	5	5	1	1	0	0	0	0	0	0	0	0	1	10.3
150	1	1	70	2	1	2	S5/8	1	1	1	0	2	2	103.8	40.1	5	2	1	0	0	0	0	0	0	0	0	0	1	19.6
151	0	1	61	2	2	1	S6	2	1	1	1	1	1	90	49.2	6	5	1	0	1	0	0	0	0	0	0	0	2	37.3
152	1	1	56	1	1	1	S6	2	1	2	1	1	1	112.5	38.5	5	4	2	1	0	0	0	0	0	0	0	0	2	12.7
153	1	1	40	1	1	2	S6	2	1	1	1	2	1	109.6	36.3	6	3	2	0	1	1	0	0	0	0	0	0	2	44.2
154	1	1	57	1	2	2	S2	1	1	1	0	1	2	74.2	38.5	5	3	1	0	0	0	0	0	0	0	1	0	1	20
155	0	1	69	2	2	2	S6	1	1	1	1	2	1	130.3	49.2	6	5	1	0	1	0	1	0	0	0	0	0	2	37.3
156	1	1	65	2	2	1	S7/8	2	2	1	1	1	1	123.3	39.7	5	4	2	0	1	1	1	0	0	0	0	0	1	49.2
157	1	1	54	1	2	1	S8	2	1	1	0	1	2	66.2	38.1	6	3	1	0	1	0	0	0	0	0	0	0	2	43.1
158	1	2	53	1	2	2	S1	1	1	1	0	1	2	137.2	38.1	4	4	1	0	1	0	1	0	0	0	0	0	2	40.7
159	1	2	39	1	2	1	S5	2	2	1	1	1	1	68.2	35.7	5	3	1	0	1	1	1	0	0	0	0	0	2	20.6
160	0	1	77	2	2	2	S4	1	2	1	1	1	1	150	49.2	4	6	3	0	1	1	1	0	0	0	0	0	1	35.8
161	1	2	60	2	1	1	S6	1	1	1	1	2	1	91.3	38.9	5	3	1	0	0	0	1	0	0	0	0	0	2	53.5
162	1	1	36	1	2	2	S4	1	1	1	1	1	1	83.6	35.7	4	3	3	0	1	0	1	0	0	0	0	0	2	59.4
163	0	1	49	1	2	1	S6	2	1	1	1	2	1	134.2	49.2	5	5	1	0	1	0	0	0	0	0	0	0	2	36.8
164	1	2	50	1	1	1	S7	2	1	1	1	1	2	102.9	37.4	9	3	3	0	1	0	1	0	0	0	0	0	2	22.7
165	1	1	50	1	2	1	S6	2	2	1	1	2	1	126	37.8	4	3	1	0	1	0	0	0	0	0	0	0	2	57.5
166	0	1	41	1	1	1	S4	2	1	1	1	1	2	86	49.2	5	6	1	0	1	0	1	0	0	0	0	0	2	44.5
167	1	1	65	2	1	2	S6/7	1	2	1	1	2	1	100	39.7	8	3	3	0	1	0	1	0	0	0	0	0	2	22.8
168	1	1	51	1	2	2	S2	2	1	1	1	1	1	62.2	37.8	6	3	3	0	1	1	1	0	0	0	0	0	2	13
169	0	1	68	2	2	2	S4	2	1	1	1	2	1	164.5	48.8	6	4	1	0	1	0	1	0	0	0	0	1	2	33.6
170	1	1	68	2	1	2	S8	1	1	1	1	1	1	102.9	40.1	4	3	1	0	0	0	0	0	0	0	0	0	2	64.8
171	0	1	36	1	2	1	S3	2	1	1	1	2	1	122.4	39.2	5	6	3	0	1	0	1	0	0	0	0	0	2	11.3
172	0	1	37	1	1	1	S2	1	2	1	1	2	1	119.3	48.3	5	5	2	0	1	0	0	0	0	0	0	0	2	22.6
173	1	1	52	1	1	2	S6	2	1	1	1	1	1	90.2	37.8	5	3	1	0	1	0	1	1	0	0	0	0	2	20.7
174	0	2	52	1	1	1	S2	2	1	1	1	2	1	139.5	41.5	5	4	1	0	1	0	0	0	0	0	0	0	2	48.3
175	1	1	48	1	2	2	S3	1	1	1	1	1	2	82.2	37	4	2	2	0	1	0	0	0	0	0	0	0	2	57.2
