# Supplementary material for: Local anaesthesia vs. general anaesthesia for percutaneous microwave ablation in hepatocellular carcinoma: efficacy, safety, and cost analysis
Source: Front Oncol. 2023 Sep 12;13:1186133. doi: 10.3389/fonc.2023.1186133 (PMC10523566; doi:10.3389/fonc.2023.1186133)
Supplement: Supplementary file 3 — Local recurrence-free survival (LRFS) for lesions before propensity score matching (PSM). [file Table_3.xlsx]

## Sheet: LesionsBeforePSM
ID	anasthesia (1,LA; 0,GA)	LRFS (mo)	event（1,LTP;2,censored）	Segment location
1	1	6.8	2	S2
2	1	12.1	2	S5
3	0	5.8	2	S7
4	0	5.8	2	S4/5
5	1	3	1	S3
6	0	18.4	2	S6
7	0	18.4	2	S5/6
8	0	10.2	2	S4
9	1	15.5	2	S7
10	1	17.2	2	S7
11	1	42.7	1	S6
12	1	16.2	2	S7
13	0	3	2	S5
14	0	3	2	S8
15	1	19.3	2	S5
16	1	18	2	S7/8
17	1	18	2	S5
18	1	20.2	2	S6
19	1	1.6	2	S5
20	1	22	2	S5/8
21	0	9.2	2	S4
22	0	9.2	2	S2
23	0	9.2	2	S3
24	1	17.5	1	S2
25	1	4.6	2	S6
26	1	31.6	2	S5
27	1	24.3	2	S2
28	1	5.3	2	S2
29	1	20	2	S4
30	0	28	2	S5
31	1	8.2	2	S8
32	1	10.5	2	S6
33	1	32.1	2	S2
34	0	4.1	2	S7
35	1	44.1	2	S2
36	1	7.9	2	S7
37	1	5.1	2	S6
38	1	46.2	2	S8
39	1	2.4	1	S8
40	1	48.8	2	S8
41	1	49.5	2	S6
42	1	15.8	2	S2/3
43	0	11.6	2	S2
44	1	26	2	S6
45	1	24.7	2	S7/8
46	0	26.5	2	S4/5
47	1	9.4	2	S2
48	1	1.6	1	S8
49	1	10.8	1	S3/4
50	1	13.8	2	S2
51	1	2.3	2	S5
52	1	5.1	2	S6
53	1	5.1	2	S8
54	1	64.4	2	S4
55	1	16.4	2	S5
56	1	19	1	S6/7
57	0	2.5	1	S6
58	0	2.5	1	S8
59	1	71.6	2	S4
60	1	71.6	2	S7
61	1	71.6	2	S3
62	1	1.7	2	S2
63	0	12	2	S2/3
64	1	18.6	1	S2
65	1	18.2	2	S5
66	0	9.9	2	S6
67	0	9.9	2	S6
68	0	40.8	2	S8
69	1	8.7	1	S8
70	0	15.5	1	S6
71	0	26.9	2	S7
72	0	26.9	2	S3
73	0	2.4	2	S6
74	1	10.6	1	S5/8
75	1	43.8	2	S2
76	0	5.7	2	S7/8
77	1	4	1	S5/6
78	0	9.5	1	S7
79	1	15.4	2	S5
80	0	8.1	1	S8
81	0	25.8	2	S6
82	0	2.5	2	S7
83	0	3	2	S6
84	0	3	2	S5
85	1	4.2	2	S5
86	0	21.1	2	S6
87	0	14.9	2	S8
88	0	32	2	S2
89	1	10.4	2	S8
90	1	10.4	2	S2
91	1	1.7	1	S4
92	1	9.1	2	S8
93	0	15.7	2	S4
94	0	15.7	2	S6
95	0	15.7	2	S7
96	0	7.1	1	S5
97	0	13.1	1	S6
98	0	13.1	1	S6/7
99	0	2.2	1	S7
100	0	15.4	2	S2
101	0	14.4	1	S2
102	1	3	1	S8
103	0	3.5	2	S6
104	0	14.8	2	S8
105	0	14.8	2	S2
106	0	14.8	2	S2
107	1	2.2	1	S8
108	1	1.6	1	S7
109	0	13.4	2	S6
110	0	5.3	1	S2
111	0	58	2	S4
112	1	4.4	2	S2
113	0	9.4	2	S4
114	0	9.4	2	S5
115	0	2.4	2	S8
116	1	39	2	S7
117	1	39	2	S4
118	0	15.7	1	S5
119	1	4.4	2	S7
120	0	12.1	1	S6
121	0	16.7	1	S7
122	1	2.1	2	S4
123	1	12.5	2	S8
124	0	9.2	2	S8
125	0	7.5	2	S6/7
126	0	31.9	2	S2
127	1	2	1	S2
128	1	4	2	S2
129	1	6.4	2	S7
130	1	6.4	2	S7
131	1	10.9	2	S8
132	1	10.9	2	S6
133	1	10.2	1	S6
134	0	12.8	2	S8
135	0	6.3	2	S6
136	1	2.1	2	S6/7
137	1	2.7	2	S8
138	1	2.7	2	S8
139	1	2.7	2	S7
140	1	5.5	2	S8
141	1	2.5	1	S6/7
142	0	14.4	2	S7
143	1	2.3	1	S2
144	0	9.5	2	S4
145	0	9.5	2	S7
146	1	25.7	2	S6/7
147	0	5.3	2	S4
148	1	2.4	1	S8
149	1	2.3	1	S4
150	1	21.9	2	S8
151	0	17.5	1	S7
152	1	6.6	1	S8
153	0	42.3	2	S8
154	0	2.8	2	S7/8
155	1	10.1	1	S7
156	1	5.6	2	S6
157	1	38.1	1	S5
158	0	3.7	1	S5
159	1	4.6	1	S6
160	0	31.7	2	S7
161	0	3.3	2	S7
162	0	2.1	2	S4
163	0	45.9	2	S7
164	0	45.9	2	S4
165	1	37.4	2	S5
166	0	9.8	2	S5
167	0	9.8	2	S6
168	1	13.5	2	S7
169	0	2.6	1	S5/8
170	1	4.5	1	S6
171	0	7.5	1	S7
172	0	3.1	1	S4
173	0	23.5	2	S2/3
174	0	23.5	1	S6
175	0	41	2	S4
176	0	33.8	1	S7
177	0	14.7	2	S5
178	0	14.7	2	S5
179	0	6.1	1	S6
180	0	1.5	2	S7
181	0	1.5	2	S6
182	1	10.4	2	S6
183	1	23.1	2	S8
184	1	38.4	2	S6
185	0	11.8	1	S4
186	1	42.6	1	S2/3
187	1	4.8	2	S6
188	1	4.8	2	S6
189	0	7.2	2	S7
190	0	4.6	2	S7
191	1	15.4	1	S2
192	1	40.3	2	S6/7
193	0	7.5	1	S2
194	1	5.8	1	S5/8
195	0	21.6	2	S8
196	0	21.6	2	S6
197	1	2.5	2	S6
198	1	14.1	1	S6
199	1	2.1	1	S2
200	1	7.3	1	S8
201	0	6.8	1	S6
202	0	15	2	S8
203	1	29.7	1	S7/8
204	1	29.7	1	S7
205	1	44.4	1	S8
206	1	7.3	1	S8
207	1	2.8	1	S3
208	1	20.5	1	S1
209	1	10.8	1	S6
210	1	3.9	2	S6
211	1	3.9	2	S5
212	0	2.5	2	S2
213	0	2.5	2	S3/4
214	0	2.5	2	S8
215	1	41	2	S6
216	1	46.6	2	S4
217	1	46.6	2	S6
218	0	27.1	2	S4
219	0	27.1	2	S6
220	1	9.9	2	S7
221	1	27.3	1	S8
222	1	27.3	1	S6
223	1	29.4	1	S6
224	0	1.6	2	S4
225	1	1.9	2	S6/7
226	1	3.5	2	S7
227	1	2.6	1	S2
228	0	8.4	1	S4
229	1	48.1	2	S8
230	0	2.7	2	S8
231	0	2.7	2	S3
232	0	12.2	2	S2
233	1	6.6	2	S6
234	0	41.4	2	S2
235	1	3.2	1	S3
