# Supplementary material for: Local anaesthesia vs. general anaesthesia for percutaneous microwave ablation in hepatocellular carcinoma: efficacy, safety, and cost analysis
Source: Front Oncol. 2023 Sep 12;13:1186133. doi: 10.3389/fonc.2023.1186133 (PMC10523566; doi:10.3389/fonc.2023.1186133)
Supplement: Supplementary file 4 — Local recurrence-free survival (LRFS) for lesions after propensity score matching (PSM). [file Table_4.xlsx]

## Sheet: LesionsAfterPSM
ID	anasthesia (1,LA; 0,GA)	LRFS (mo)	event（1,LTP;2,censored）	Segment location
1	1	6.8	2	S2
3	0	5.8	2	S7
4	0	5.8	2	S4/5
6	0	18.4	2	S6
7	0	18.4	2	S5/6
8	0	10.2	2	S4
10	1	17.2	2	S7
12	1	16.2	2	S7
13	0	3	2	S5
14	0	3	2	S8
21	0	9.2	2	S4
22	0	9.2	2	S2
23	0	9.2	2	S3
24	1	17.5	1	S2
25	1	4.6	2	S6
27	1	24.3	2	S2
30	0	28	2	S5
31	1	8.2	2	S8
34	0	4.1	2	S7
38	1	46.2	2	S8
39	1	2.4	1	S8
42	1	15.8	2	S2/3
43	0	11.6	2	S2
44	1	26	2	S6
45	1	24.7	2	S7/8
46	0	26.5	2	S4/5
47	1	9.4	2	S2
48	1	1.6	1	S8
49	1	10.8	1	S3/4
51	1	2.3	2	S5
55	1	16.4	2	S5
56	1	19	1	S6/7
57	0	2.5	1	S6
58	0	2.5	1	S8
63	0	12	2	S2/3
64	1	18.6	1	S2
66	0	9.9	2	S6
67	0	9.9	2	S6
68	0	40.8	2	S8
69	1	8.7	1	S8
70	0	15.5	1	S6
71	0	26.9	2	S7
72	0	26.9	2	S3
73	0	2.4	2	S6
74	1	10.6	1	S5/8
75	1	43.8	2	S2
76	0	5.7	2	S7/8
77	1	4	1	S5/6
78	0	9.5	1	S7
79	1	15.4	2	S5
80	0	8.1	1	S8
81	0	25.8	2	S6
82	0	2.5	2	S7
83	0	3	2	S6
84	0	3	2	S5
86	0	21.1	2	S6
87	0	14.9	2	S8
88	0	32	2	S2
89	1	10.4	2	S8
90	1	10.4	2	S2
92	1	9.1	2	S8
96	0	7.1	1	S5
97	0	13.1	1	S6
98	0	13.1	1	S6/7
99	0	2.2	1	S7
100	0	15.4	2	S2
101	0	14.4	1	S2
103	0	3.5	2	S6
104	0	14.8	2	S8
105	0	14.8	2	S2
106	0	14.8	2	S2
109	0	13.4	2	S6
110	0	5.3	1	S2
111	0	58	2	S4
113	0	9.4	2	S4
114	0	9.4	2	S5
115	0	2.4	2	S8
116	1	39	2	S7
117	1	39	2	S4
118	0	15.7	1	S5
120	0	12.1	1	S6
121	0	16.7	1	S7
122	1	2.1	2	S4
124	0	9.2	2	S8
125	0	7.5	2	S6/7
126	0	31.9	2	S2
127	1	2	1	S2
128	1	4	2	S2
129	1	6.4	2	S7
130	1	6.4	2	S7
131	1	10.9	2	S8
132	1	10.9	2	S6
133	1	10.2	1	S6
134	0	12.8	2	S8
135	0	6.3	2	S6
136	1	2.1	2	S6/7
137	1	2.7	2	S8
138	1	2.7	2	S8
139	1	2.7	2	S7
142	0	14.4	2	S7
144	0	9.5	2	S4
145	0	9.5	2	S7
146	1	25.7	2	S6/7
147	0	5.3	2	S4
148	1	2.4	1	S8
150	1	21.9	2	S8
153	0	42.3	2	S8
157	1	38.1	1	S5
158	0	3.7	1	S5
160	0	31.7	2	S7
161	0	3.3	2	S7
162	0	2.1	2	S4
171	0	7.5	1	S7
172	0	3.1	1	S4
180	0	1.5	2	S7
181	0	1.5	2	S6
182	1	10.4	2	S6
184	1	38.4	2	S6
185	0	11.8	1	S4
187	1	4.8	2	S6
188	1	4.8	2	S6
190	0	4.6	2	S7
191	1	15.4	1	S2
194	1	5.8	1	S5/8
197	1	2.5	2	S6
198	1	14.1	1	S6
203	1	29.7	1	S7/8
204	1	29.7	1	S7
205	1	44.4	1	S8
206	1	7.3	1	S8
212	0	2.5	2	S2
213	0	2.5	2	S3/4
214	0	2.5	2	S8
215	1	41	2	S6
216	1	46.6	2	S4
217	1	46.6	2	S6
221	1	27.3	1	S8
222	1	27.3	1	S6
223	1	29.4	1	S6
224	0	1.6	2	S4
225	1	1.9	2	S6/7
226	1	3.5	2	S7
227	1	2.6	1	S2
235	1	3.2	1	S3
